# Supplementary material for: The targeted cytosolic degradation of class I histone deacetylases is essential for efficient alphaherpesvirus replication
Source: eLife. 2026 Jul 9;15:RP110309. doi: 10.7554/eLife.110309 (PMC13349380; doi:10.7554/eLife.110309)
Supplement: Figure 1—source data 2. [file elife-110309-fig1-data2.zip]

Archive with 63 entries (57 files):
- Figure 1-Source Data 2/
- Figure 1-Source Data 2/ACTIN 1-1 2023.11.25_23.47.30_Ch+Marker.jpg
- Figure 1-Source Data 2/HDAC1 4-0 2023.11.26_11.28.14_Ch+Marker.jpg
- Figure 1-Source Data 2/HDAC11 1-2 2023.11.25_23.57.52_Ch+Marker.jpg
- Figure 1-Source Data 2/HDAC2 1-3 2023.11.25_23.11.20_Ch+Marker.jpg
- Figure 1-Source Data 2/HDAC4 1-3 2023.11.25_21.40.22_Ch+Marker.jpg
- Figure 1-Source Data 2/HDAC6 2-4 2023.11.25_22.56.56_Ch+Marker.jpg
- Figure 1-Source Data 2/ICP4 1-2 2026.03.24_20.55.30_Ch+Marker.jpg
- Figure 1-Source Data 4/
- Figure 1-Source Data 4/ACTIN 0-3 2023.11.25_23.32.52_Ch+Marker.jpg
- Figure 1-Source Data 4/GB 0-6 2023.12.03_17.41.02_Ch+Marker.jpg
- Figure 1-Source Data 4/hdac1 2-0 2023.11.25_21.07.43_Ch+Marker.jpg
- Figure 1-Source Data 4/HDAC11 2-1 2023.11.26_00.08.15_Ch+Marker.jpg
- Figure 1-Source Data 4/HDAC2 0-2 2023.12.10_11.47.11_Ch+Marker.jpg
- Figure 1-Source Data 4/HDAC4 2-4 2023.11.25_21.52.59_Ch+Marker.jpg
- Figure 1-Source Data 4/HDAC6 1-4 2023.11.25_22.42.46_Ch+Marker.jpg
- Figure 1-Source Data 6/
- Figure 1-Source Data 6/ACTIN 3-1 2023.11.26_11.54.32_Ch+Marker.jpg
- Figure 1-Source Data 6/H3 4-2 2023.11.26_12.18.19_Ch+Marker.jpg
- Figure 1-Source Data 6/H3K27 1-1 2023.11.26_10.28.19_Ch+Marker.jpg
- Figure 1-Source Data 6/H3K56 4-1 2023.11.26_11.45.58_Ch+Marker.jpg
- Figure 1-Source Data 6/H3K9 2-3 2023.11.26_10.39.38_Ch+Marker.jpg
- Figure 1-Source Data 6/H4 0-3 2023.11.25_22.13.00_Ch+Marker.jpg
- Figure 1-Source Data 6/H4K12 0-2 2023.12.10_12.23.40_Ch+Marker.jpg
- Figure 1-Source Data 6/H4K8 0-4 2023.11.25_22.23.03_Ch+Marker.jpg
- Figure 1-Source Data 6/hdac1 1-2 2023.11.25_20.57.30_Ch+Marker.jpg
- Figure 1-Source Data 6/HDAC2 0-1 2023.11.25_23.07.59_Ch+Marker.jpg
- Figure 1-Source Data 6/ICP4 2-0 2026.03.24_21.00.27_Ch+Marker.jpg
- Figure 1-Source Data 8/
- Figure 1-Source Data 8/ACTIN 0-3 2023.12.10_12.45.54_Ch+Marker.jpg
- Figure 1-Source Data 8/GB 0-1 2023.12.02_12.44.50_Ch+Marker.jpg
- Figure 1-Source Data 8/H3 3-2 2023.11.26_12.04.47_Ch+Marker.jpg
- Figure 1-Source Data 8/H3K27 0-7 2023.11.26_10.22.20_Ch+Marker.jpg
- Figure 1-Source Data 8/H3K56 3-3 2023.11.26_11.42.48_Ch+Marker.jpg
- Figure 1-Source Data 8/H3K9 5-1 2023.12.02_13.37.59_Ch+Marker.jpg
- Figure 1-Source Data 8/H4 3-4 2023.11.26_12.28.18_Ch+Marker.jpg
- Figure 1-Source Data 8/H4K12 0-1 2023.12.10_12.30.36_Ch+Marker.jpg
- Figure 1-Source Data 8/H4K8 3-3 2023.11.26_11.37.06_Ch+Marker.jpg
- Figure 1-Source Data 8/HDAC1 3-1 2023.11.26_11.25.29_Ch+Marker.jpg
- Figure 1-Source Data 8/HDAC2 3-3 2023.11.26_11.09.46_Ch+Marker.jpg
- Figure 1-Source Data 10/
- Figure 1-Source Data 10/ACTIN 4-1 2023.11.26_11.57.26_Ch+Marker.jpg
- Figure 1-Source Data 10/H3 0-2 2023.11.25_22.07.03_Ch+Marker.jpg
- Figure 1-Source Data 10/H3K27 5-0 2023.12.02_13.31.28_Ch+Marker.jpg
- Figure 1-Source Data 10/H3K56 0-5 2023.12.10_12.05.13_Ch+Marker.jpg
- Figure 1-Source Data 10/H3K9 1-4 2023.11.26_10.44.23_Ch+Marker.jpg
- Figure 1-Source Data 10/H4 5-0 2023.11.26_11.59.51_Ch+Marker.jpg
- Figure 1-Source Data 10/H4K12 M 0-2 2023.11.26_00.17.10_Ch+Marker.jpg
- Figure 1-Source Data 10/H4K8 M  0-2 2023.11.25_22.25.53_Ch+Marker.jpg
- Figure 1-Source Data 10/hdac1 m 0-4 2023.11.25_20.45.10_Ch+Marker.jpg
- Figure 1-Source Data 10/HDAC2 M 1-0 2023.11.25_22.59.30_Ch+Marker.jpg
- Figure 1-Source Data 10/ICP4 M 1-1 2023.11.25_23.15.19_Ch+Marker.jpg
- Figure 1-Source Data 12/
- Figure 1-Source Data 12/ACTIN 0-3 2026.04.07_09.39.15_Ch+Marker.jpg
- Figure 1-Source Data 12/H3 0-3 2026.04.07_10.17.11_Ch+Marker.jpg
- Figure 1-Source Data 12/H3K27 0-6 2026.04.07_10.14.25_Ch+Marker.jpg
- Figure 1-Source Data 12/H3K56 0-3 2026.04.07_10.22.09_Ch+Marker.jpg
- Figure 1-Source Data 12/H3K9 0-2 2026.04.07_10.08.06_Ch+Marker.jpg
- Figure 1-Source Data 12/H4 0-3 2026.04.07_09.59.40_Ch+Marker.jpg
- Figure 1-Source Data 12/H4K12 0-3 2026.04.07_10.02.13_Ch+Marker.jpg
- Figure 1-Source Data 12/H4K18 0-1 2026.04.07_09.55.04_Ch+Marker.jpg
- Figure 1-Source Data 12/HDAC1 0-2 2026.04.07_09.46.17_Ch+Marker.jpg
- Figure 1-Source Data 12/HDAC2 0-3 2026.04.07_09.43.37_Ch+Marker.jpg
