# Supplementary material for: The targeted cytosolic degradation of class I histone deacetylases is essential for efficient alphaherpesvirus replication
Source: eLife. 2026 Jul 9;15:RP110309. doi: 10.7554/eLife.110309 (PMC13349380; doi:10.7554/eLife.110309)
Supplement: Figure 2—source data 1. [file elife-110309-fig2-data1.zip]

Archive with 3 entries (3 files):
- Figure2-SourceData1.pdf
- Figure2-SourceData3.pdf
- Figure2-SourceData5.pdf
