# Supplementary material for: The targeted cytosolic degradation of class I histone deacetylases is essential for efficient alphaherpesvirus replication
Source: eLife. 2026 Jul 9;15:RP110309. doi: 10.7554/eLife.110309 (PMC13349380; doi:10.7554/eLife.110309)
Supplement: Figure 2—source data 2. [file elife-110309-fig2-data2.zip]

Archive with 38 entries (35 files):
- Figure 2-Source Data 2/
- Figure 2-Source Data 2/ACTIN 1-2 2023.12.10_12.51.21_Ch+Marker.jpg
- Figure 2-Source Data 2/ATM 4-3 2026.03.24_20.05.07_Ch+Marker.jpg
- Figure 2-Source Data 2/ATR 0-6 2026.03.24_19.15.11_Ch+Marker.jpg
- Figure 2-Source Data 2/CHK1-2  2026.03.25_17.01.35_Ch+Marker.jpg
- Figure 2-Source Data 2/CHK2-1  2026.03.25_16.57.55_Ch+Marker.jpg
- Figure 2-Source Data 2/h2ax 1-2 2023.11.25_21.15.59_Ch+Marker.jpg
- Figure 2-Source Data 2/ICP4 4-0 2026.03.24_21.09.09_Ch+Marker.jpg
- Figure 2-Source Data 2/P-ATM 4-0 2026.03.24_18.12.54_Ch+Marker.jpg
- Figure 2-Source Data 2/P-ATR 1-2 2026.03.24_19.22.54_Ch+Marker.jpg
- Figure 2-Source Data 2/P-CHK1 2-0 2023.12.03_18.55.38_Ch+Marker.jpg
- Figure 2-Source Data 2/P-CHK2 2-2 2023.12.03_19.49.31_Ch+Marker.jpg
- Figure 2-Source Data 2/p-h2ax 2-3 2023.11.25_21.32.22_Ch+Marker.jpg
- Figure 2-Source Data 2/RAD51 1-1 2023.12.03_18.08.35_Ch+Marker.jpg
- Figure 2-Source Data 4/
- Figure 2-Source Data 4/ACTIN 1-0 2023.12.02_12.11.57_Ch+Marker.jpg
- Figure 2-Source Data 4/ATM 5-1 2026.03.24_20.10.38_Ch+Marker.jpg
- Figure 2-Source Data 4/ATR 1-3 2026.03.24_19.08.21_Ch+Marker.jpg
- Figure 2-Source Data 4/CHK1 0-5 2023.12.10_11.56.51_Ch+Marker.jpg
- Figure 2-Source Data 4/CHK2 2-0 2023.12.03_20.05.41_Ch+Marker.jpg
- Figure 2-Source Data 4/GB 1-3 2023.12.03_17.46.57_Ch+Marker.jpg
- Figure 2-Source Data 4/h2ax 2-3 2023.11.25_21.25.39_Ch+Marker.jpg
- Figure 2-Source Data 4/P-ATM 3-2 2026.03.24_18.09.25_Ch+Marker.jpg
- Figure 2-Source Data 4/P-ATR 0-2 2026.03.24_19.19.00_Ch+Marker.jpg
- Figure 2-Source Data 4/P-CHK1 1-5 2023.12.03_18.52.05_Ch+Marker.jpg
- Figure 2-Source Data 4/P-CHK2 1-1 2023.12.03_19.54.00_Ch+Marker.jpg
- Figure 2-Source Data 4/p-h2ax 1-0 2023.11.25_21.28.54_Ch+Marker.jpg
- Figure 2-Source Data 4/RAD51 0-4 2023.12.03_18.03.41_Ch+Marker.jpg
- Figure 2-Source Data 6/
- Figure 2-Source Data 6/ACTIN 3-3 2026.03.24_17.34.45_Ch+Marker.jpg
- Figure 2-Source Data 6/ATM 1-3 2026.03.24_18.22.41_Ch+Marker.jpg
- Figure 2-Source Data 6/ATR 5-1 2026.03.24_19.46.16_Ch+Marker.jpg
- Figure 2-Source Data 6/H2AX 2-0 2026.03.24_19.56.21_Ch+Marker.jpg
- Figure 2-Source Data 6/HDAC1-3  2026.03.25_17.07.19_Ch+Marker.jpg
- Figure 2-Source Data 6/HDAC2-4 2026.03.25_17.18.18_Ch+Marker.jpg
- Figure 2-Source Data 6/P-ATM 0-4 2026.03.24_17.58.31_Ch+Marker.jpg
- Figure 2-Source Data 6/P-ATR 5-2 2026.03.24_19.41.53_Ch+Marker.jpg
- Figure 2-Source Data 6/P-H2AX 2-0 2026.03.24_19.53.17_Ch+Marker.jpg
