# Supplementary material for: The targeted cytosolic degradation of class I histone deacetylases is essential for efficient alphaherpesvirus replication
Source: eLife. 2026 Jul 9;15:RP110309. doi: 10.7554/eLife.110309 (PMC13349380; doi:10.7554/eLife.110309)
Supplement: Figure 3—source data 1. [file elife-110309-fig3-data1.zip]

Archive with 10 entries (10 files):
- Figure3-SourceData1.pdf
- Figure3-SourceData3.pdf
- Figure3-SourceData5.pdf
- Figure3-SourceData7.pdf
- Figure3-SourceData9.pdf
- Figure3-SourceData11.pdf
- Figure3-SourceData13.pdf
- Figure3-SourceData15.pdf
- Figure3-SourceData17.pdf
- Figure3-SourceData19.pdf
