# Supplementary material for: The targeted cytosolic degradation of class I histone deacetylases is essential for efficient alphaherpesvirus replication
Source: eLife. 2026 Jul 9;15:RP110309. doi: 10.7554/eLife.110309 (PMC13349380; doi:10.7554/eLife.110309)
Supplement: Figure 3—source data 2. [file elife-110309-fig3-data2.zip]

Archive with 52 entries (42 files):
- Figure 3-Source Data 2/
- Figure 3-Source Data 2/ACTIN 0-2 2021.08.30_11.52.43-05_Ch.jpg
- Figure 3-Source Data 2/HDAC1 0-5 2021.08.29_16.45.45_Ch+Marker.jpg
- Figure 3-Source Data 2/HDAC2 0-9 2021.08.30_11.37.38-03_Ch.jpg
- Figure 3-Source Data 2/ICP4 0-1 2021.08.30_11.41.22_Ch+Marker.jpg
- Figure 3-Source Data 4/
- Figure 3-Source Data 4/ICP4.tif
- Figure 3-Source Data 4/IP HDAC1.tif
- Figure 3-Source Data 4/IP UB.tif
- Figure 3-Source Data 6/
- Figure 3-Source Data 6/INPUT ICP4 0 2021.10.18_15.20.19_Ch+Marker.jpg
- Figure 3-Source Data 6/IP FLAG 1-3 2021.09.23_17.21.47-05_Ch.jpg
- Figure 3-Source Data 6/UB-3 0-6 2022.04.26_17.04.55_Ch+Marker.jpg
- Figure 3-Source Data 8/
- Figure 3-Source Data 8/hdac1 ip ha 0-6 2021.10.25_14.18.34-07_Ch.jpg
- Figure 3-Source Data 8/icp4 0-3 2021.10.25_14.49.11_Ch+Marker.jpg
- Figure 3-Source Data 8/ip flag 0-2 2021.10.25_15.06.47_Ch+Marker.jpg
- Figure 3-Source Data 10/
- Figure 3-Source Data 10/87 IP UB 0-2 2021.11.29_14.20.43_Ch+Marker.jpg
- Figure 3-Source Data 10/flag 1-8 2022.03.11_11.06.01_Ch+Marker.jpg
- Figure 3-Source Data 10/ICP4 3-1 2026.03.31_18.06.51_Ch+Marker.jpg
- Figure 3-Source Data 12/
- Figure 3-Source Data 12/input flag 0 1-4 2022.01.06_17.22.09_Ch+Marker.jpg
- Figure 3-Source Data 12/INPUT ICP4-1 0 2022.01.03_00.18.56_Ch+Marker.jpg
- Figure 3-Source Data 12/IP HA UB 1 0-2 2022.01.03_21.49.33_Ch+Marker.jpg
- Figure 3-Source Data 14/
- Figure 3-Source Data 14/ICP4 0-5 2026.03.31_17.51.47_Ch+Marker.jpg
- Figure 3-Source Data 14/ip flag 0 1-7 2022.01.06_17.01.26_Ch+Marker.jpg
- Figure 3-Source Data 14/IP HA UB 2 0-1 2022.01.03_21.54.37_Ch+Marker.jpg
- Figure 3-Source Data 16/
- Figure 3-Source Data 16/ICP4 2-2 2026.03.31_18.02.41_Ch+Marker.jpg
- Figure 3-Source Data 16/IP FIAG 0-3 2022.01.09_17.12.29_Ch+Marker.jpg
- Figure 3-Source Data 16/UB-4 0-1 2022.04.26_17.11.19_Ch+Marker.jpg
- Figure 3-Source Data 18/
- Figure 3-Source Data 18/ICP4 4-5 2026.03.31_18.14.27_Ch+Marker.jpg
- Figure 3-Source Data 18/ip hdac2 0-3 2022.03.07_12.30.14_Ch+Marker.jpg
- Figure 3-Source Data 18/UB  0-9 2022.03.06_21.26.22_Ch+Marker.jpg
- Figure 3-Source Data 20/
- Figure 3-Source Data 20/ACTIN 1-4 2026.03.24_17.22.41_Ch+Marker.jpg
- Figure 3-Source Data 20/ATM 1-4 2026.03.31_19.41.45_Ch+Marker.jpg
- Figure 3-Source Data 20/ATR 1-5 2026.03.31_19.15.28_Ch+Marker.jpg
- Figure 3-Source Data 20/FLAG 1-2 2026.03.31_18.42.29_Ch+Marker.jpg
- Figure 3-Source Data 20/H2AX 1-3 2026.03.31_19.57.41_Ch+Marker.jpg
- Figure 3-Source Data 20/H3 1-6 2026.06.05_12.21.05_Ch+Marker.jpg
- Figure 3-Source Data 20/H3K 56 2026.06.05_12.30.34_Ch+Marker.jpg
- Figure 3-Source Data 20/h4 1-2 2026.06.04_15.48.06_Ch+Marker.jpg
- Figure 3-Source Data 20/h4k8 2-0 2026.06.04_16.34.12_Ch+Marker.jpg
- Figure 3-Source Data 20/hdac1 1-2 2026.06.04_16.07.49_Ch+Marker.jpg
- Figure 3-Source Data 20/ICP4 1-4 2026.03.31_17.57.19_Ch+Marker.jpg
- Figure 3-Source Data 20/P-ATM 1-7 2026.03.31_19.50.00_Ch+Marker.jpg
- Figure 3-Source Data 20/P-ATR 1-1 2026.03.31_19.29.06_Ch+Marker.jpg
- Figure 3-Source Data 20/P-H2AX 1-2 2026.03.31_19.52.31_Ch+Marker.jpg
