# Supplementary material for: The targeted cytosolic degradation of class I histone deacetylases is essential for efficient alphaherpesvirus replication
Source: eLife. 2026 Jul 9;15:RP110309. doi: 10.7554/eLife.110309 (PMC13349380; doi:10.7554/eLife.110309)
Supplement: Figure 4—source data 2. [file elife-110309-fig4-data2.zip]

Archive with 28 entries (23 files):
- Figure4-Source Data4/
- Figure4-Source Data4/HDAC 1-6 2023.12.03_19.34.45_Ch+Marker.jpg
- Figure4-Source Data4/INPUT ICP4 0-1 2023.12.02_13.13.44_Ch+Marker.jpg
- Figure4-Source Data4/INPUT MDM2 0-2 2023.12.03_17.53.54_Ch+Marker.jpg
- Figure4-Source Data4/IP HDAC 0-3 2023.12.02_13.10.46_Ch+Marker.jpg
- Figure4-Source Data4/IP MDM2 0-3 2023.12.03_17.57.31_Ch+Marker.jpg
- Figure4-Source Data6/
- Figure4-Source Data6/INPUT EGFP 0-6 2022.01.10_14.45.55_Ch+Marker.jpg
- Figure4-Source Data6/INPUT ICP4 0-1 2021.12.18_16.07.17_Ch+Marker.jpg
- Figure4-Source Data6/IP EGFP 0 2022.01.10_14.24.16_Ch+Marker.jpg
- Figure4-Source Data6/IP FLAG 0-2 2021.12.18_15.47.58_Ch+Marker.jpg
- Figure4-Source Data6/IP FLAG 1-5 2021.12.18_16.02.41_Ch+Marker.jpg
- Figure4-Source Data8/
- Figure4-Source Data8/INPUT EGFP 0-2 2022.01.15_16.56.29_Ch+Marker.jpg
- Figure4-Source Data8/INPUT ICP0 -2 2022.01.15_17.20.00_Ch+Marker.jpg
- Figure4-Source Data8/IP EGFP 0-1 2022.01.15_17.01.17_Ch+Marker.jpg
- Figure4-Source Data8/IP FLAG 0-2 2022.01.15_17.06.16_Ch+Marker.jpg
- Figure4-Source Data8/IP-2 FLAG 0-1 2022.01.15_17.13.34_Ch+Marker.jpg
- Figure4-Source Data10/
- Figure4-Source Data10/INPUT GFP.tif
- Figure4-Source Data10/INPUT HDAC1.tif
- Figure4-Source Data10/INPUT ICP4.tif
- Figure4-Source Data10/IP UB.tif
- Figure4-Source Data2/
- Figure4-Source Data2/ACTIN.tif
- Figure4-Source Data2/HDAC1 0-2 2022.08.05_16.15.37_Ch+Marker.jpg
- Figure4-Source Data2/HDAC2 0-4 2022.08.05_16.31.31_Ch+Marker.jpg
- Figure4-Source Data2/ICP4 0-4 2026.04.07_09.25.38_Ch+Marker.jpg
