# Supplementary material for: The targeted cytosolic degradation of class I histone deacetylases is essential for efficient alphaherpesvirus replication
Source: eLife. 2026 Jul 9;15:RP110309. doi: 10.7554/eLife.110309 (PMC13349380; doi:10.7554/eLife.110309)
Supplement: Figure 5—source data 1. [file elife-110309-fig5-data1.zip]

Archive with 4 entries (4 files):
- Figure5-SourceData1.pdf
- Figure5-SourceData3.pdf
- Figure5-SourceData5.pdf
- Figure5-SourceData7.pdf
