# Supplementary material for: The targeted cytosolic degradation of class I histone deacetylases is essential for efficient alphaherpesvirus replication
Source: eLife. 2026 Jul 9;15:RP110309. doi: 10.7554/eLife.110309 (PMC13349380; doi:10.7554/eLife.110309)
Supplement: Figure 5—source data 2. [file elife-110309-fig5-data2.zip]

Archive with 21 entries (17 files):
- Figure5-Source Data2/
- Figure5-Source Data2/ACTIN 0-4 2021.10.21_15.24.09_Ch+Marker.jpg
- Figure5-Source Data2/HDAC1  0-6 2021.10.22_15.49.23_Ch+Marker.jpg
- Figure5-Source Data2/HDAC2 0 2021.10.21_15.51.57_Ch+Marker.jpg
- Figure5-Source Data2/ICP4 0-4 2021.10.21_15.40.31_Ch+Marker.jpg
- Figure5-Source Data4/
- Figure5-Source Data4/INPUT ICP4.tif
- Figure5-Source Data4/IP FLAG.tif
- Figure5-Source Data4/IP UB.tif
- Figure5-Source Data6/
- Figure5-Source Data6/ACTIN 4-1 2026.03.24_17.37.54_Ch+Marker.jpg
- Figure5-Source Data6/HDAC1 1-4 2026.03.24_19.04.23_Ch+Marker.jpg
- Figure5-Source Data6/ICP4 6-4 2026.03.24_21.24.46_Ch+Marker.jpg
- Figure5-Source Data6/LAMIB1 0-2 2026.03.24_17.04.58_Ch+Marker.jpg
- Figure5-Source Data6/UB 0-3 2026.03.24_18.44.16_Ch+Marker.jpg
- Figure5-Source Data8/
- Figure5-Source Data8/ICP4 0 2021.12.13_17.07.52_Ch+Marker.jpg
- Figure5-Source Data8/LMB ACTIN 0-2 2021.12.06_23.37.28_Ch+Marker.jpg
- Figure5-Source Data8/LMB H2AX 0-5 2021.12.06_22.35.55_Ch+Marker.jpg
- Figure5-Source Data8/LMB HDAC 0-3 2021.12.06_21.46.53_Ch+Marker.jpg
- Figure5-Source Data8/LMB P-H2AX 0-2 2021.12.06_21.13.34_Ch+Marker.jpg
